# Supplementary material for: Splicing complexity as a pivotal feature of alternative exons in mammalian species
Source: BMC Genomics. 2023 Apr 12;24:198. doi: 10.1186/s12864-023-09247-y (PMC10099729; doi:10.1186/s12864-023-09247-y)
Supplement: Supplementary file 1 — Additional file 1. [file 12864_2023_9247_MOESM1_ESM.xlsx]

## Sheet: SRA_samples
Table S1 Summary of publicly available datasets used in paper
Filename	Description	Format	Source
SRP007412	Eight species: human, macaque, mouse,Opossum, chimpanzee, gorilla, chicken; six tissues: brain, cerebellum, heart, kidney, liver and testis	SRA	SRA
ERP109002	Six tissues: forebrain,hindbrain, testis, heart, liver, ,kidney	SRA	SRA
humanDenovo.gtf	human	GTF	https://apps.kaessmannlab.org/alternative-splicing/
macaqueDenovo.gtf	rhesus macaque	GTF	https://apps.kaessmannlab.org/alternative-splicing/
mouseDenovo.gtf	mouse	GTF	https://apps.kaessmannlab.org/alternative-splicing/
chickenDenovo.gtf	chicken	GTF	https://apps.kaessmannlab.org/alternative-splicing/
