# Supplementary material for: Splicing complexity as a pivotal feature of alternative exons in mammalian species
Source: BMC Genomics. 2023 Apr 12;24:198. doi: 10.1186/s12864-023-09247-y (PMC10099729; doi:10.1186/s12864-023-09247-y)
Supplement: Supplementary file 2 — Additional file 2. [file 12864_2023_9247_MOESM2_ESM.xlsx]

## Sheet: 59 features
Feature	Description
BPSCORE_MAXBP_DOINTRON	SVM classification score of best BP
BPSCORE_MAXBP_UPINTRON	SVM classification score of best BP
DIST_FROM_MAXBP_TO_3SS_DOINTRON	distance to 3ss of best predicted BP
DIST_FROM_MAXBP_TO_3SS_UPINTRON	distance to 3ss of best precited BP
DOEXON_GCC	GC content of entire down-stream exon sequence
DOEXON_MEDIANLENGTH	median length of down-stream exon
DOINTRON_GCC	GC content of entire down-stream intron sequence
DOINTRON_MEDIANLENGTH	median length of down-stream introns
EXON_GCC	GC content of entire exon sequence
EXON_LENGTH	length of exon
GCC_3SS_20INT10EX	GC content of 3ss sequence (20int+10ex positions)
GCC_5SS_20INT10EX	GC content of 5ss sequence (20int+10ex positions)
LEN_SEQ_DOWNINTRON_USED_FOR_BP_ANALYSIS	actual length of down-stream intron used for extracting BP features
LEN_SEQ_UPINTRON_USED_FOR_BP_ANALYSIS	actual length of up-stream intron used for extracting BP features
MAXENTSCR_HSAMODEL_3SS	maximum entropy score of 3ss using a model trained with human splice sites
MAXENTSCR_HSAMODEL_5SS	maximum entropy score of 5ss using a model trained with human splice sites
MAXENTSCR_HSAMODEL_DOWNSTRM_3SS	maximum entropy score of 3ss of down-stream exon using a model trained with human sites
MAXENTSCR_HSAMODEL_UPSTRM_5SS	maximum entropy score of 5ss of up-stream exon using a model trained with human sites
MEDIAN_BPSCORE_DOINTRON	like BPSCORE_MAXBP but median over top-3 predicted BPs
MEDIAN_BPSCORE_UPINTRON	like BPSCORE_MAXBP but median over top-3 predicted BPs
MEDIAN_DIST_FROM_BP_TO_3SS_DOINTRON	like DIST_FROM_MAXBP_TO_3SS but median over top-3 predicted BPs
MEDIAN_DIST_FROM_BP_TO_3SS_UPINTRON	like DIST_FROM_MAXBP_TO_3SS but median over top-3 predicted BPs
MEDIAN_POLYPYRITRAC_LEN_DOINTRON	like POLYPYRITRAC_LEN_MAXBP but median over top-3 predicted BPs
MEDIAN_POLYPYRITRAC_LEN_UPINTRON	like POLYPYRITRAC_LEN_MAXBP but median over top-3 predicted BPs
MEDIAN_POLYPYRITRAC_OFFSET_DOINTRON	like POLYPYRITRAC_OFFSET_MAXBP but median over top-3 predicted BPs
MEDIAN_POLYPYRITRAC_OFFSET_UPINTRON	like POLYPYRITRAC_OFFSET_MAXBP but median over top-3 predicted BPs
MEDIAN_POLYPYRITRAC_SCORE_DOINTRON	like POLYPYRITRAC_SCORE_MAXBP but median over top-3 predicted BPs
MEDIAN_POLYPYRITRAC_SCORE_UPINTRON	like POLYPYRITRAC_SCORE_MAXBP but median over top-3 predicted BPs
MEDIAN_PYRIMIDINECONT_DOINTRON	like PYRIMIDINECONT_MAXBP but median over top-3 predicted BPs
MEDIAN_PYRIMIDINECONT_UPINTRON	like PYRIMIDINECONT_MAXBP but median over top-3 predicted BPs
MEDIAN_SCORE_FOR_BPSEQ_DOINTRON	like SCORE_FOR_MAXBP_SEQ but median over top-3 predicted BPs
MEDIAN_SCORE_FOR_BPSEQ_UPINTRON	like SCORE_FOR_MAXBP_SEQ but median over top-3 predicted BPs
NUM_PREDICTED_BPS_DOINTRON	number of all predicted BPs which have a positive BP score
NUM_PREDICTED_BPS_UPINTRON	number of all predicted BPs which have a positive BP score
POLYPYRITRAC_LEN_MAXBP_DOINTRON	Polypyrimidine track length for best BP
POLYPYRITRAC_LEN_MAXBP_UPINTRON	Polypyrimidine track length for best BP
POLYPYRITRAC_OFFSET_MAXBP_DOINTRON	Polypyrimidine track offset relative to the BP adenine for best BP
POLYPYRITRAC_OFFSET_MAXBP_UPINTRON	Polypyrimidine track offset relative to the BP adenine for best BP
POLYPYRITRAC_SCORE_MAXBP_DOINTRON	Polypyrimidine track score for best BP
POLYPYRITRAC_SCORE_MAXBP_UPINTRON	Polypyrimidine track score for best BP
PYRIMIDINECONT_MAXBP_DOINTRON	Pyrimidine content between the BP adenine and the 3 prime splice site for best BP
PYRIMIDINECONT_MAXBP_UPINTRON	Pyrimidine content between the BP adenine and the 3 prime splice site for best BP
RATIO_DOEXON_EXON_GCC	DOEXON_GCC / EXON_GCC
RATIO_DOEXON_EXON_LENGTH	median down-stream exon length / exon length
RATIO_DOINTRON_EXON_GCC	DOINTRON_GCC / EXON_GCC
RATIO_DOINTRON_EXON_LENGTH	median down-stream intron length / exon length
RATIO_UPEXON_EXON_GCC	UPEXON_GCC / EXON_GCC
RATIO_UPEXON_EXON_LENGTH	median up-stream exon length / exon length
RATIO_UPINTRON_EXON_GCC	UPINTRON_GCC / EXON_GCC
RATIO_UPINTRON_EXON_LENGTH	median up-stream intron length / exon length
SCORE_FOR_MAXBP_SEQ_DOINTRON	BP sequence score of best predicted BP
SCORE_FOR_MAXBP_SEQ_UPINTRON	BP sequence score of best predicted BP
SF1_HIGHESTSCORE_3SS_DOINTRON	highest score of a SF1 position weight matrix trained with human data in the last 150 nt 3 prime intron positions of down-stream intron
SF1_HIGHESTSCORE_3SS_UPINTRON	highest score of a SF1 position weight matrix trained with human data in the last 150 nt 3 prime intron positions of up-stream intron
UP_5SS_20INT10EX_GCC	GC content of up-stream 5ss sequence (20int+10ex positions)
UPEXON_GCC	GC content of entire up-stream exon sequence
UPEXON_MEDIANLENGTH	median length of up-stream exon
UPINTRON_GCC	GC content of entire up-stream intron sequence
UPINTRON_MEDIANLENGTH	median length of up-stream introns
